# Supplementary material for: Decoding glycomics with a suite of methods for differential expression analysis
Source: Cell Rep Methods. 2023 Nov 21;3(12):100652. doi: 10.1016/j.crmeth.2023.100652 (PMC10753297; doi:10.1016/j.crmeth.2023.100652)
Supplement: Table S6. Description of literature-known motifs used within glycowork, related to STAR Methods [file mmc7.csv]

motif_name	motif	termini_spec
LewisX	Gal(b1-4)[Fuc(a1-3)]GlcNAc	['terminal', 'flexible','terminal','flexible','flexible']
LewisY	Fuc(a1-2)Gal(b1-4)[Fuc(a1-3)]GlcNAc	['terminal', 'flexible','flexible','flexible','terminal','flexible','flexible']
SialylLewisX	Neu5Ac(a2-3)Gal(b1-4)[Fuc(a1-3)]GlcNAc	['terminal', 'flexible','flexible','flexible','terminal','flexible','flexible']
SulfoSialylLewisX	Neu5Ac(a2-3)Gal6S(b1-4)[Fuc(a1-3)]GlcNAc	['terminal', 'flexible','flexible','flexible','terminal','flexible','flexible']
LewisA	Gal(b1-3)[Fuc(a1-4)]GlcNAc	['terminal', 'flexible','terminal','flexible','flexible']
LewisB	Fuc(a1-2)Gal(b1-3)[Fuc(a1-4)]GlcNAc	['terminal', 'flexible','flexible','flexible','terminal','flexible','flexible']
SialylLewisA	Neu5Ac(a2-3)Gal(b1-3)[Fuc(a1-4)]GlcNAc	['terminal', 'flexible','flexible','flexible','terminal','flexible','flexible']
SulfoLewisA	Gal3S(b1-3)[Fuc(a1-4)]GlcNAc	['terminal', 'flexible','terminal','flexible','flexible']
H_type2	Fuc(a1-2)Gal(b1-4)GlcNAc	['terminal','flexible','flexible','flexible','flexible']
H_type1	Fuc(a1-2)Gal(b1-3)GlcNAc	['terminal','flexible','flexible','flexible','flexible']
A_antigen	Fuc(a1-2)[GalNAc(a1-3)]Gal(b1-4)GlcNAc(b1-3)Gal	['terminal', 'flexible','terminal','flexible','flexible','flexible','flexible','flexible','flexible']
B_antigen	Fuc(a1-2)[Gal(a1-3)]Gal(b1-4)GlcNAc(b1-3)Gal	['terminal', 'flexible','terminal','flexible','flexible','flexible','flexible','flexible','flexible']
Galili_antigen	Gal(a1-3)Gal(b1-4)GlcNAc	['flexible','flexible','flexible','flexible','flexible']
GloboH	Fuc(a1-2)Gal(b1-3)GalNAc(b1-3)Gal(a1-4)Gal(b1-4)Glc1Cer	['terminal','flexible','flexible','flexible','flexible','flexible','flexible','flexible','flexible','flexible','terminal']
Gb5	Gal(b1-3)GalNAc(b1-3)Gal(a1-4)Gal(b1-4)Glc1Cer	['flexible','flexible','flexible','flexible','flexible','flexible','flexible','flexible','terminal']
Gb4	GalNAc(b1-3)Gal(a1-4)Gal(b1-4)Glc1Cer	['flexible','flexible','flexible','flexible','flexible','flexible','terminal']
Gb3	Gal(a1-4)Gal(b1-4)Glc1Cer	['flexible','flexible','flexible','flexible','terminal']
3SGb3	Neu5Ac(a2-3)Gal(a1-4)Gal(b1-4)Glc1Cer	['flexible','flexible','flexible','flexible','flexible','flexible','terminal']
8DSGb3	Neu5Ac(a2-8)Neu5Ac(a2-3)Gal(a1-4)Gal(b1-4)Glc1Cer	['flexible','flexible','flexible','flexible','flexible','flexible','flexible','flexible','terminal']
3SGb4	Neu5Ac(a2-3)GalNAc(b1-3)Gal(a1-4)Gal(b1-4)Glc1Cer	['flexible','flexible','flexible','flexible','flexible','flexible','flexible','flexible','terminal']
8DSGb4	Neu5Ac(a2-8)Neu5Ac(a2-3)GalNAc(b1-3)Gal(a1-4)Gal(b1-4)Glc1Cer	['flexible','flexible','flexible','flexible','flexible','flexible','flexible','flexible','flexible','flexible','terminal']
6DSGb4	Neu5Ac(a2-3)[Neu5Ac(a2-6)]GalNAc(b1-3)Gal(a1-4)Gal(b1-4)Glc1Cer	['flexible','flexible','terminal','flexible','flexible','flexible','flexible','flexible','flexible','flexible','flexible']
3SGb5	Neu5Ac(a2-3)Gal(b1-3)GalNAc(b1-3)Gal(a1-4)Gal(b1-4)Glc1Cer	['flexible','flexible','flexible','flexible','flexible','flexible','flexible','flexible','flexible','flexible','terminal']
8DSGb5	Neu5Ac(a2-8)Neu5Ac(a2-3)Gal(b1-3)GalNAc(b1-3)Gal(a1-4)Gal(b1-4)Glc1Cer	['flexible','flexible','flexible','flexible','flexible','flexible','flexible','flexible','flexible','flexible','flexible','flexible','terminal']
6DSGb5	Neu5Ac(a2-3)[Neu5Ac(a2-6)]Gal(b1-3)GalNAc(b1-3)Gal(a1-4)Gal(b1-4)Glc1Cer	['flexible','flexible','terminal','flexible','flexible','flexible','flexible','flexible','flexible','flexible','flexible','flexible','flexible']
6DSGb5_2	Neu5Ac(a2-3)Gal(b1-3)[Neu5Ac(a2-6)]GalNAc(b1-3)Gal(a1-4)Gal(b1-4)Glc1Cer	['flexible','flexible','flexible','flexible','terminal','flexible','flexible','flexible','flexible','flexible','flexible','flexible','flexible']
6SGb3	Neu5Ac(a2-6)Gal(a1-4)Gal(b1-4)Glc1Cer	['flexible','flexible','flexible','flexible','flexible','flexible','terminal']
8DSGb3_2	Neu5Ac(a2-8)Neu5Ac(a2-6)Gal(a1-4)Gal(b1-4)Glc1Cer	['flexible','flexible','flexible','flexible','flexible','flexible','flexible','flexible','terminal']
6SGb4	Neu5Ac(a2-6)GalNAc(b1-3)Gal(a1-4)Gal(b1-4)Glc1Cer	['flexible','flexible','flexible','flexible','flexible','flexible','flexible','flexible','terminal']
8DSGb4_2	Neu5Ac(a2-8)Neu5Ac(a2-6)GalNAc(b1-3)Gal(a1-4)Gal(b1-4)Glc1Cer	['flexible','flexible','flexible','flexible','flexible','flexible','flexible','flexible','flexible','flexible','terminal']
6SGb5	Neu5Ac(a2-6)Gal(b1-3)GalNAc(b1-3)Gal(a1-4)Gal(b1-4)Glc1Cer	['flexible','flexible','flexible','flexible','flexible','flexible','flexible','flexible','flexible','flexible','terminal']
8DSGb5_2	Neu5Ac(a2-8)Neu5Ac(a2-6)Gal(b1-3)GalNAc(b1-3)Gal(a1-4)Gal(b1-4)Glc1Cer	['flexible','flexible','flexible','flexible','flexible','flexible','flexible','flexible','flexible','flexible','flexible','flexible','terminal']
66DSGb5	Neu5Ac(a2-6)Gal(b1-3)[Neu5Ac(a2-6)]GalNAc(b1-3)Gal(a1-4)Gal(b1-4)Glc1Cer	['flexible','flexible','flexible','flexible','terminal','flexible','flexible','flexible','flexible','flexible','flexible','flexible','flexible']
Forssman_antigen	GalNAc(a1-3)GalNAc(b1-3)Gal	['flexible','flexible','flexible','flexible','flexible']
iGb3	Gal(a1-3)Gal(b1-4)Glc1Cer	['flexible','flexible','flexible','flexible','terminal']
I_antigen	Gal(b1-4)GlcNAc(b1-3)[Gal(b1-4)GlcNAc(b1-6)]Gal	['flexible','flexible','flexible','flexible','flexible','flexible','flexible','flexible','flexible']
i_antigen	Gal(b1-4)GlcNAc(b1-3)Gal	['flexible','flexible','flexible','flexible','flexible']
PI_antigen	Gal(a1-4)Gal(a1-4)GlcNAc	['flexible','flexible','flexible','flexible','flexible']
Chitobiose	GlcNAc(b1-4)GlcNAc	['flexible','flexible','flexible']
Trimannosylcore	Man(a1-3)[Man(a1-6)]Man(b1-4)GlcNAc(b1-4)GlcNAc	['flexible','flexible','flexible','flexible','flexible','flexible','flexible','flexible','flexible']
Internal_LacNAc_type1	Gal(b1-3)GlcNAc(b1-3)Gal	['internal','flexible','flexible', 'flexible','flexible']
Terminal_LacNAc_type1	Gal(b1-3)GlcNAc	['terminal','flexible','flexible']
Internal_LacNAc_type2	Gal(b1-4)GlcNAc	['internal','flexible','flexible']
Terminal_LacNAc_type2	Gal(b1-4)GlcNAc	['terminal','flexible','flexible']
Internal_LacdiNAc_type1	GalNAc(b1-3)GlcNAc	['internal','flexible','flexible']
Terminal_LacdiNAc_type1	GalNAc(b1-3)GlcNAc	['terminal','flexible','flexible']
Internal_LacdiNAc_type2	GalNAc(b1-4)GlcNAc	['internal','flexible','flexible']
Terminal_LacdiNAc_type2	GalNAc(b1-4)GlcNAc	['terminal','flexible','flexible']
bisectingGlcNAc	GlcNAc(b1-4)Man(b1-4)GlcNAc	['terminal','flexible','flexible','flexible','flexible']
VIM	Neu5Ac(a2-3)Gal(b1-4)GlcNAc(b1-3)Gal	['flexible','flexible','flexible','flexible','flexible','flexible','flexible']
PolyLacNAc	Gal(b1-4)GlcNAc(b1-3)Gal(b1-4)GlcNAc	['flexible','flexible','flexible','flexible','flexible','flexible','flexible']
Ganglio_Series	Gal(b1-3)GalNAc(b1-4)Gal(b1-4)Glc1Cer	['flexible','flexible','flexible','flexible','flexible','flexible','terminal']
Lacto_Series(LewisC)	Gal(b1-3)GlcNAc(b1-3)Gal(b1-4)Glc1Cer	['flexible','flexible','flexible','flexible','flexible','flexible','terminal']
NeoLacto_Series	Gal(b1-4)GlcNAc(b1-3)Gal(b1-4)Glc1Cer	['flexible','flexible','flexible','flexible','flexible','flexible','terminal']
betaGlucan	Glc(b1-3)Glc(b1-3)Glc	['flexible','flexible','flexible','flexible','flexible']
KeratanSulfate	Gal(b1-4)GlcNAc6S(b1-3)Gal(b1-4)GlcNAc6S	['flexible','flexible','flexible','flexible','flexible','flexible','flexible','flexible']
Hyluronan	GlcA(b1-3)GlcNAc(b1-4)GlcA(b1-3)GlcNAc	['flexible','flexible','flexible','flexible','flexible','flexible','flexible']
Mollu_series	GlcNAc(b1-2)Man(a1-3)Man(b1-4)Glc1Cer	['flexible','flexible','flexible','flexible','flexible','flexible','terminal']
Arthro_series	GalNAc(b1-4)GlcNAc(b1-3)Man(b1-4)Glc1Cer	['flexible','flexible','flexible','flexible','flexible','flexible','terminal']
Cellulose_like	Glc(b1-4)Glc(b1-4)Glc(b1-4)Glc	['flexible','flexible','flexible','flexible','flexible','flexible','flexible']
Chondroitin_4S	GlcA(b1-3)GalNAc4S(b1-4)GlcA(b1-3)GalNAc4S	['flexible','flexible','flexible','flexible','flexible','flexible','flexible']
GPI_anchor	Man(a1-2)Man(a1-6)Man(a1-4)GlcN	['flexible','flexible','flexible','flexible','flexible','flexible','terminal']
Isoglobo_series	GalNAc(b1-3)Gal(a1-3)Gal(b1-4)Glc1Cer	['flexible','flexible','flexible','flexible','flexible','flexible','terminal']
LewisD	Fuc(a1-2)Gal(b1-3)GlcNAc(b1-3)Gal(b1-4)Glc	['terminal','flexible','flexible','flexible','flexible','flexible','flexible','flexible','flexible']
Globo_series	GalNAc(b1-3)Gal(b1-4)Gal(b1-4)Glc1Cer	['flexible','flexible','flexible','flexible','flexible','flexible','terminal']
Sda	Neu5Ac(a2-3)[GalNAc(b1-4)]Gal	['terminal','flexible','terminal','flexible','flexible']
SDA	Neu5Ac(a2-3)[GalNAc(b1-4)]Gal(b1-4)GlcNAc(b1-3)Gal	['terminal','flexible','terminal','flexible','flexible','flexible','flexible','flexible','flexible']
Muco_series	Gal(b1-3)Gal(b1-4)Gal(b1-4)Glc1Cer	['flexible','flexible','flexible','flexible','flexible','flexible','terminal']
Heparin	IdoA(a1-4)GlcN2S6S(b1-4)IdoA2S(a1-4)GlcN2S6S	['flexible','flexible','flexible','flexible','flexible','flexible','flexible']
Peptidoglycan	MurNAc(b1-4)GlcNAc(b1-4)MurNAc(b1-4)GlcNAc	['flexible','flexible','flexible','flexible','flexible','flexible','flexible']
Dermatansulfate	D-IdoA(b1-3)GalNAc4S(b1-4)D-IdoA(b1-3)GalNAc4S	['flexible','flexible','flexible','flexible','flexible','flexible','flexible']
CAD	Neu5Ac(a2-3)[GalNAc(b1-4)]Gal(b1-3)[Neu5Ac(a2-6)]GalNAc	['terminal','flexible','terminal','flexible','flexible','flexible','terminal','flexible','flexible']
Lactosylceramide	Gal(b1-4)Glc1Cer	['flexible','terminal']
Lactotriaosylceramide	GlcNAc(b1-3)Gal(b1-4)Glc1Cer	['flexible','flexible','flexible','flexible','terminal']
LexLex	Fuc(a1-3)[Gal(b1-4)]GlcNAc(b1-3)Gal(b1-4)[Fuc(a1-3)]GlcNAc	['terminal','flexible','terminal','flexible','flexible','flexible','flexible','flexible','terminal','flexible','flexible']
GM3	Neu5Ac(a2-3)Gal(b1-4)Glc1Cer	['flexible','flexible','flexible','flexible','terminal']
H_type3	Fuc(a1-2)Gal(b1-3)GalNAc	['terminal','flexible','flexible','flexible','flexible']
GM2	Neu5Ac(a2-3)[GalNAc(b1-4)]Gal(b1-4)Glc1Cer	['flexible','flexible','terminal','flexible','flexible','flexible','flexible']
GM1	Neu5Ac(a2-3)[Gal(b1-3)GalNAc(b1-4)]Gal(b1-4)Glc1Cer	['flexible','flexible','terminal','flexible','flexible','flexible','flexible','flexible','flexible']
cisGM1	Neu5Ac(a2-3)Gal(b1-3)GalNAc(b1-4)Gal(b1-4)Glc1Cer	['flexible','flexible','flexible','flexible','flexible','flexible','flexible','flexible','terminal']
VIM2	Neu5Ac(a2-3)Gal(b1-4)GlcNAc(b1-3)Gal(b1-4)[Fuc(a1-3)]GlcNAc	['flexible','flexible','flexible','flexible','flexible','flexible','flexible','flexible','flexible','flexible','flexible']
GD3	Neu5Ac(a2-8)Neu5Ac(a2-3)Gal(b1-4)Glc1Cer	['flexible','flexible','flexible','flexible','flexible','flexible','terminal']
GD1a	Neu5Ac(a2-3)Gal(b1-3)GalNAc(b1-4)[Neu5Ac(a2-3)]Gal(b1-4)Glc1Cer	['flexible','flexible','flexible','flexible','flexible','flexible','terminal','flexible','flexible','flexible','flexible']
GD2	Neu5Ac(a2-8)Neu5Ac(a2-3)[GalNAc(b1-4)]Gal(b1-4)Glc1Cer	['flexible','flexible','flexible','flexible','terminal','flexible','flexible','flexible','flexible']
GD1b	Neu5Ac(a2-8)Neu5Ac(a2-3)[Gal(b1-3)GalNAc(b1-4)]Gal(b1-4)Glc1Cer	['flexible','flexible','flexible','flexible','terminal','flexible','flexible','flexible','flexible','flexible','flexible']
SDLex	Neu5Ac(a2-3)Gal(b1-4)[Fuc(a1-3)]GlcNAc(b1-3)Gal(b1-4)[Fuc(a1-3)]GlcNAc	['flexible','flexible','flexible','flexible','terminal','flexible','flexible','flexible','flexible','flexible','terminal','flexible','flexible']
Nglycolyl_GM2	Neu5Gc(a2-3)[GalNAc(b1-4)]Gal(b1-4)Glc1Cer	['flexible','flexible','terminal','flexible','flexible','flexible','flexible']
Fuc_LN3	Gal(b1-4)GlcNAc(b1-3)Gal(b1-4)[Fuc(a1-3)]GlcNAc(b1-3)Gal(b1-4)GlcNAc	['flexible','flexible','flexible','flexible','flexible','flexible','terminal','flexible','flexible','flexible','flexible','flexible','flexible']
GT1b	Neu5Ac(a2-8)Neu5Ac(a2-3)[Neu5Ac(a2-3)Gal(b1-3)GalNAc(b1-4)]Gal(b1-4)Glc1Cer	['flexible','flexible','flexible','flexible','terminal','flexible','flexible','flexible','flexible','flexible','flexible','flexible','terminal']
GD1	Neu5Ac(a2-8)Neu5Ac(a2-3)Gal(b1-3)GalNAc(b1-4)Gal(b1-4)Glc1Cer	['flexible','flexible','flexible','flexible','flexible','flexible','flexible','flexible','flexible','flexible','terminal']
GD1a_2	Neu5Ac(a2-3)Gal(b1-3)[Neu5Ac(a2-6)]GalNAc(b1-4)Gal(b1-4)Glc1Cer	['flexible','flexible','flexible','flexible','terminal','flexible','flexible','flexible','flexible','flexible','terminal']
LcGg4	GlcNAc(b1-3)[GalNAc(b1-4)]Gal(b1-4)Glc1Cer	['flexible','flexible','terminal','flexible','flexible','flexible','terminal']
GT3	Neu5Ac(a2-8)Neu5Ac(a2-8)Neu5Ac(a2-3)Gal(b1-4)Glc1Cer	['flexible','flexible','flexible','flexible','flexible','flexible','flexible','flexible','terminal']
Disialyl_T_antigen	Neu5Ac(a2-3)Gal(b1-3)[Neu5Ac(a2-6)]GalNAc	['flexible','flexible','flexible','flexible','flexible','flexible','flexible']
GT1a	Neu5Ac(a2-8)Neu5Ac(a2-3)Gal(b1-4)GalNAc(b1-4)[Neu5Ac(a2-3)]Gal(b1-4)Glc1Cer	['flexible','flexible','flexible','flexible','flexible','flexible','flexible','flexible','terminal','flexible','flexible','flexible','terminal']
GT2	Neu5Ac(a2-8)Neu5Ac(a2-8)Neu5Ac(a2-3)[GalNAc(b1-4)]Gal(b1-4)Glc1Cer	['flexible','flexible','flexible','flexible','flexible','flexible','terminal','flexible','flexible','flexible','terminal']
GT1c	Neu5Ac(a2-8)Neu5Ac(a2-8)Neu5Ac(a2-3)[Gal(b1-3)GalNAc(b1-4)]Gal(b1-4)Glc1Cer	['flexible','flexible','flexible','flexible','flexible','flexible','terminal','flexible','flexible','flexible','flexible','flexible','terminal']
2Fuc_GM1	Neu5Ac(a2-3)[Fuc(a1-2)Gal(b1-3)GalNAc(b1-4)]Gal(b1-4)Glc1Cer	['flexible','flexible','terminal','flexible','flexible','flexible','flexible','flexible','flexible','flexible','terminal']
GQ1c	Neu5Ac(a2-8)Neu5Ac(a2-8)Neu5Ac(a2-3)[Neu5Ac(a2-3)Gal(b1-3)GalNAc(b1-4)]Gal(b1-4)Glc1Cer	['flexible','flexible','flexible','flexible','flexible','flexible','terminal','flexible','flexible','flexible','flexible','flexible','flexible','flexible','terminal']
O_linked_mannose	Neu5Ac(a2-3)Gal(b1-4)GlcNAc(b1-2)Man	['flexible','flexible','flexible','flexible','flexible','flexible','terminal']
GT1aa	Neu5Ac(a2-3)Gal(b1-3)[Neu5Ac(a2-6)]GalNAc(b1-4)[Neu5Ac(a2-3)]Gal(b1-4)Glc1Cer	['flexible','flexible','flexible','flexible','terminal','flexible','flexible','flexible','terminal','flexible','flexible','flexible','terminal']
GQ1b	Neu5Ac(a2-8)Neu5Ac(a2-3)[Neu5Ac(a2-8)Neu5Ac(a2-3)Gal(b1-3)GalNAc(b1-4)]Gal(b1-4)Glc1Cer	['flexible','flexible','flexible','flexible','terminal','flexible','flexible','flexible','flexible','flexible','flexible','flexible','flexible','flexible','terminal']
HNK1	GlcA3S(b1-3)Gal(b1-4)GlcNAc	['flexible','flexible','flexible','flexible','flexible','flexible']
GQ1ba	Neu5Ac(a2-8)Neu5Ac(a2-3)[Neu5Ac(a2-3)Gal(b1-3)[Neu5Ac(a2-6)]GalNAc(b1-4)]Gal(b1-4)Glc1Cer	['flexible','flexible','flexible','flexible','terminal','flexible','flexible','flexible','terminal','flexible','flexible','flexible','flexible','flexible','terminal']
O_mannose_Lex	Fuc(a1-3)[Gal(b1-4)]GlcNAc(b1-2)Man	['terminal','flexible','terminal','flexible','flexible','flexible','terminal']
2Fuc_GD1b	Neu5Ac(a2-8)Neu5Ac(a2-3)[Fuc(a1-2)Gal(b1-3)GalNAc(b1-4)]Gal(b1-4)Glc1Cer	['flexible','flexible','flexible','flexible','terminal','flexible','flexible','flexible','flexible','flexible','flexible','flexible','terminal']
Sialopentaosylceramide	Neu5Ac(a2-3)[GalNAc(b1-4)]Gal(b1-4)GlcNAc(b1-3)Gal(b1-4)Glc1Cer	['flexible','flexible','terminal','flexible','flexible','flexible','flexible','flexible','flexible','flexible','terminal']
Sulfogangliotetraosylceramide	Gal3S(b1-3)GalNAc(b1-4)Gal(b1-4)Glc1Cer	['flexible','flexible','flexible','flexible','flexible','flexible','terminal']
B-GM1	Fuc(a1-2)[Gal(a1-3)]Gal(b1-3)GalNAc(b1-4)[Neu5Ac(a2-3)]Gal(b1-4)Glc1Cer	['terminal','flexible','terminal','flexible','flexible','flexible','flexible','flexible','terminal','flexible','flexible','flexible','terminal']
GQ1aa	Neu5Ac(a2-8)Neu5Ac(a2-3)Gal(b1-3)[Neu5Ac(a2-6)]GalNAc(b1-4)[Neu5Ac(a2-3)]Gal(b1-4)Glc1Cer	['terminal','flexible','flexible','flexible','flexible','flexible','terminal','flexible','flexible','flexible','terminal','flexible','flexible','flexible','terminal']
bisSulfo-Lewis x	Neu5Ac(a2-3)Gal6S(b1-4)[Fuc(a1-3)]GlcNAc6S	['terminal','flexible','flexible','flexible','terminal','flexible','flexible']
para-Forssman	GalNAc(b1-3)GalNAc(b1-3)Gal	['flexible','flexible','flexible','flexible','flexible']
core_fucose	GlcNAc(b1-4)[Fuc(a1-6)]GlcNAc	['flexible','flexible','flexible','flexible','flexible']
core_fucose(a1-3)	GlcNAc(b1-4)[Fuc(a1-3)]GlcNAc	['flexible','flexible','flexible','flexible','flexible']
GP1c	Neu5Ac(a2-8)Neu5Ac(a2-3)Gal(b1-3)GalNAc(b1-4)[Neu5Ac(a2-8)Neu5Ac(a2-8)Neu5Ac(a2-3)]Glc1Cer	['terminal','flexible','flexible','flexible','flexible','flexible','flexible','flexible','terminal','flexible','flexible','flexible','flexible','flexible','terminal']
B-GD1b	Fuc(a1-2)[Gal(a1-3)]Gal(b1-3)GalNAc(b1-4)[Neu5Ac(a2-8)Neu5Ac(a2-3)]Gal(b1-4)Glc1Cer	['terminal','flexible','terminal','flexible','flexible','flexible','flexible','flexible','terminal','flexible','flexible','flexible','flexible','flexible','terminal']
GP1ca	Neu5Ac(a2-3)Gal(b1-3)[Neu5Ac(a2-6)]GalNAc(b1-4)[Neu5Ac(a2-8)Neu5Ac(a2-8)Neu5Ac(a2-3)]Gal(b1-4)Glc1Cer	['terminal','flexible','flexible','flexible','terminal','flexible','flexible','flexible','terminal','flexible','flexible','flexible','flexible','flexible','flexible','flexible','terminal']
Isoglobotetraosylceramide	GalNAc(b1-3)Gal(a1-3)Gal1Cer	['flexible','flexible','flexible','flexible','terminal']
polySia	Neu5Ac(a2-8)Neu5Ac(a2-8)Neu5Ac	['flexible','flexible','flexible','flexible','flexible']
high_mannose	Man(a1-3)[Man(a1-6)]Man(a1-6)[Man(a1-3)]Man(b1-4)GlcNAc	['flexible','flexible','flexible','flexible','flexible','flexible','flexible','flexible','flexible','flexible','flexible']
Gala_series	Gal(a1-4)Gal1Cer	['flexible','flexible','terminal']
LPS_core	Kdo(a2-4)Kdo(a2-6)GlcN(b1-6)GlcN	['flexible','flexible','flexible','flexible','flexible','flexible','terminal']
Nglycan_complex	GlcNAc(b1-2)Man(a1-3)[GlcNAc(b1-2)Man(a1-6)]Man(b1-4)GlcNAc(b1-4)GlcNAc	['flexible','flexible','flexible','flexible','flexible','flexible','flexible','flexible','flexible','flexible','flexible','flexible','terminal']
Nglycan_complex2	GlcNAc(b1-4)Man(a1-3)[GlcNAc(b1-4)Man(a1-6)]Man(b1-4)GlcNAc(b1-4)GlcNAc	['flexible','flexible','flexible','flexible','flexible','flexible','flexible','flexible','flexible','flexible','flexible','flexible','terminal']
Oglycan_core1	Gal(b1-3)GalNAc	['flexible','flexible','terminal']
Oglycan_core2	Gal(b1-3)[GlcNAc(b1-6)]GalNAc	['flexible','flexible','flexible','flexible','flexible']
Oglycan_core3	GlcNAc(b1-3)GalNAc	['flexible','flexible','terminal']
Oglycan_core4	GlcNAc(b1-3)[GlcNAc(b1-6)]GalNAc	['flexible','flexible','flexible','flexible','flexible']
Oglycan_core5	GalNAc(a1-3)GalNAc	['flexible','flexible','terminal']
Oglycan_core6	GlcNAc(b1-6)GalNAc	['flexible','flexible','terminal']
Oglycan_core7	GalNAc(a1-6)GalNAc	['flexible','flexible','terminal']
Xylogalacturonan	Xyl(a1-3)GalA(a1-4)[Xyl(a1-3)]GalA	['flexible','flexible','flexible','flexible','flexible','flexible','flexible']
Sialosylparagloboside	Neu5Ac(a2-3)Gal(b1-4)GlcNAc(b1-3)Gal(b1-4)Glc1Cer	['terminal','flexible','flexible','flexible','flexible','flexible','flexible','flexible','terminal']
LDNF	Fuc(a1-3)[GalNAc(b1-4)]GlcNAc	['flexible','flexible','flexible','flexible','flexible']
OFuc	GlcNAc(b1-3)Fuc	['flexible','flexible','terminal']
Arabinogalactan_type2	Araf(b1-6)Gal(b1-3)[Araf(b1-3)Araf(b1-6)]Gal	['flexible','flexible','flexible','flexible','flexible','flexible','flexible','flexible','flexible']
EGF_repeat	Neu5Ac(a2-3)Gal(b1-4)GlcNAc(b1-3)Fuc	['flexible','flexible','flexible','flexible','flexible','flexible','terminal']
Nglycan_hybrid	GlcNAc(b1-2)Man(a1-3)[Man(a1-6)Man(a1-6)]Man(b1-4)GlcNAc(b1-4)GlcNAc	['flexible','flexible','flexible','flexible','flexible','flexible','flexible','flexible','flexible','flexible','flexible','flexible','terminal']
Arabinan	Araf(a1-5)Araf(a1-5)[Araf(a1-3)]Araf	['flexible','flexible','flexible','flexible','flexible','flexible','flexible']
Xyloglucan	Xyl(a1-6)Glc(b1-4)[Gal(b1-2)Xyl(a1-6)]Glc	['flexible','flexible','flexible','flexible','flexible','flexible','flexible','flexible','flexible']
Acharan_Sulfate	IdoA2S(a1-4)GlcNAc(a1-4)IdoA2S	['flexible','flexible','flexible','flexible','flexible',]
M3FX	Xyl(b1-2)[Man(a1-3)][Man(a1-6)]Man(b1-4)GlcNAc(b1-4)[Fuc(a1-3)]GlcNAc	['flexible','flexible','flexible','flexible','flexible','flexible','flexible','flexible','flexible','flexible','flexible','flexible','terminal']
M3X	Xyl(b1-2)[Man(a1-3)][Man(a1-6)]Man(b1-4)GlcNAc(b1-4)GlcNAc	['flexible','flexible','flexible','flexible','flexible','flexible','terminal','flexible','flexible','flexible','terminal']
1-6betaGalactan	Gal(b1-6)Gal(b1-6)Gal	['flexible','flexible','flexible','flexible','flexible']
Arabinogalactan_type1	Araf(a1-5)Araf(a1-3)Gal(b1-4)[Araf(a1-3)]Gal	['flexible','flexible','flexible','flexible','flexible','flexible','flexible','flexible','flexible']
Galactomannan	Gal(a1-6)Man(b1-4)[Gal(a1-6)]Man	['flexible','flexible','flexible','flexible','flexible','flexible','flexible']
Tetraantennary_Nglycan	GlcNAc(b1-2)[GlcNAc(b1-4)]Man(a1-3)[GlcNAc(b1-2)[GlcNAc(b1-6)]Man(a1-6)]Man(b1-4)GlcNAc(b1-4)GlcNAc	['flexible','flexible','flexible','flexible','flexible','flexible','flexible','flexible','flexible','flexible','flexible','flexible','flexible','flexible','flexible','flexible','terminal']
Mucin_elongated_core2	Gal(b1-4)GlcNAc(b1-6)[Gal(b1-3)]GalNAc	['flexible','flexible','flexible','flexible','flexible','flexible','flexible']
Fucoidan	Fuc4S(a1-2)Fuc4S	['flexible','flexible','flexible']
Alginate	L-GulA(a1-4)ManA(b1-4)ManA	['flexible','flexible','flexible','flexible','flexible']
FG	Fuc(a1-2)Gal(b1-2)Xyl(a1-6)Glc(b1-4)Glc	['flexible','flexible','flexible','flexible','flexible','flexible','flexible','flexible','flexible']
XX	Xyl(a1-6)Glc(b1-4)[Xyl(a1-6)]Glc	['flexible','flexible','flexible','flexible','flexible','flexible','flexible']
Difucosylated_core	Fuc(a1-3)[Fuc(a1-6)]GlcNAc	['flexible','flexible','flexible','flexible','flexible','flexible']
GalFuc_core	Gal(b1-4)Fuc(a1-6)GlcNAc	['flexible','flexible','flexible','flexible','flexible','flexible']
